# Supplementary material for: Hybrid Label-Free Molecular Microscopies for Simultaneous Visualization of Changes in Cell Wall Polysaccharides of Peach at Single- and Multiple-Cell Levels during Postharvest Storage
Source: Cells. 2020 Mar 20;9(3):761. doi: 10.3390/cells9030761 (PMC7140658; doi:10.3390/cells9030761)
Supplement: Supplementary file 1 [file cells-09-00761-s001.zip]

Archive with 6 entries (6 files):
- cells-703784-SI/Supplemental figure 1.jpg
- cells-703784-SI/Supplemental figure 2.tif
- cells-703784-SI/Supplemental figure 3.jpg
- cells-703784-SI/Supplemental figure 4.tif
- cells-703784-SI/Supplemental figure 5.jpg
- cells-703784-SI/Supplementary materials.docx
